# Supplementary material for: Life cycle assessment and cost-benefit analysis of nature-based solutions for contaminated land remediation: A mini-review
Source: Heliyon. 2023 Oct 5;9(10):e20632. doi: 10.1016/j.heliyon.2023.e20632 (PMC10569992; doi:10.1016/j.heliyon.2023.e20632)
Supplement: Multimedia component 2 [file mmc2.xlsx]

## Sheet: B.1 scobus results
Item Type	Publication Year	Author	Title	Publication Title	ISBN	ISSN	DOI	Url	Abstract Note	Date	Date Added	Date Modified	Access Date	Pages	Num Pages	Issue	Volume	Number Of Volumes	Journal Abbreviation	Short Title	Series	Series Number	Series Text	Series Title	Publisher	Place	Language
journalArticle	2021	Jin, Yuanliang; Wang, Liuwei; Song, Yinan; Zhu, Jin; Qin, Muhan; Wu, Longhua; Hu, Pengjie; Li, Fangbai; Fang, Liping; Chen, Chang; Hou, Deyi	Integrated Life Cycle Assessment for Sustainable Remediation of Contaminated Agricultural Soil in China	Environmental Science & Technology		0013-936X, 1520-5851	10.1021/acs.est.1c02535	https://pubs.acs.org/doi/10.1021/acs.est.1c02535		2021-09-07	2022-08-26 16:33:00	2023-02-21 10:13:00	2022-08-26 16:33:00	12032-12042		17	55		Environ. Sci. Technol.								en
journalArticle	2021	Zhang, Jianwei; Cao, Xuerui; Yao, Zhiyi; Lin, Qiang; Yan, Beibei; Cui, Xiaoqiang; He, Zhenli; Yang, Xiaoe; Wang, Chi-Hwa; Chen, Guanyi	Phytoremediation of Cd-contaminated farmland soil via various Sedum alfredii-oilseed rape cropping systems: Efficiency comparison and cost-benefit analysis	Journal of Hazardous Materials		3043894	10.1016/j.jhazmat.2021.126489	https://linkinghub.elsevier.com/retrieve/pii/S0304389421014540		2021-10	2022-08-26 16:33:00	2023-02-17 17:33:00	2022-08-26 16:33:00	126489			419		Journal of Hazardous Materials	Phytoremediation of Cd-contaminated farmland soil via various Sedum alfredii-oilseed rape cropping systems							en
journalArticle	2017	Brunori, Antonio Maria Enrico; Sdringola, Paolo; Dini, Francesca; Ilarioni, Luana; Nasini, Luigi; Regni, Luca; Proietti, Primo; Proietti, Stefania; Vitone, Angelo; Pelleri, Francesco	Carbon balance and Life Cycle Assessment in an oak plantation for mined area reclamation	Journal of Cleaner Production		9596526	10.1016/j.jclepro.2016.12.116	https://linkinghub.elsevier.com/retrieve/pii/S0959652616321795		2017-02	2022-08-26 16:33:00	2023-02-25 22:51:00	2022-08-26 16:33:00	69-78			144		Journal of Cleaner Production								en
journalArticle	2020	Wan, Xiaoming; Lei, Mei; Yang, Jun; Chen, Tongbin	Three-year field experiment on the risk reduction, environmental merit, and cost assessment of four in situ remediation technologies for metal(loid)-contaminated agricultural soil	Environmental Pollution		2697491	10.1016/j.envpol.2020.115193	https://linkinghub.elsevier.com/retrieve/pii/S026974912033222X		2020-11	2022-08-26 16:33:00	2022-09-22 18:30:00	2022-08-26 16:33:00	115193			266		Environmental Pollution								en
journalArticle	2022	Lynch, M.N.; Satrio, J A	Utilization of Grassy Biomass Grown in Heavy-Metal Contaminated Soil as Feedstock for Bioenergy Production - An LCA Study	IOP Conference Series: Earth and Environmental Science		1755-1307, 1755-1315	10.1088/1755-1315/1034/1/012022	https://iopscience.iop.org/article/10.1088/1755-1315/1034/1/012022	Abstract Biomass is the only renewable source of carbon that, when utilized efficiently and optimally, can significantly help to reduce our reliance on fossil fuels. Certain types of perennial grasses, such as switchgrass, have great potential to be used as bio-renewable feedstock to produce bioenergy due to their relatively high yields of biomass per acreage of land. Furthermore, these grasses h…	2022-06-01	2022-08-26 16:33:00	2022-11-13 18:34:00	2022-08-26 16:33:00	12022		1	1034		IOP Conf. Ser.: Earth Environ. Sci.
journalArticle	2021	Setiawan, Imam Eko; Zhang, Zhengyang; Corder, Glen; Matsubae, Kazuyo	Evaluation of Environmental and Economic Benefits of Land Reclamation in the Indonesian Coal Mining Industry	Resources		2079-9276	10.3390/resources10060060	https://www.mdpi.com/2079-9276/10/6/60	While the successful reclamation of coal post-mining land sites in Indonesia has been evaluated, no cost-benefit analysis has been carried out on the reclamation of mined land, and the impact of the reclamation work has not been determined. The results of this case study indicate that reclamation work is not an emission-free process, but that the benefits delivered from this work are considerable…	2021-06-07	2022-08-26 16:33:00	2023-02-22 11:34:00	2022-08-26 16:33:00	60		6	10		Resources								en
journalArticle	2021	Demir, Aynur; Furtana, Gökçen Baysal; Tekşen, Mehtap; Tipirdamaz, Rukiye	Determination of the Heavy Metal Contents and the Benefit/Cost Analysis of Hypericum salsugineum in the Vicinity of Salt Lake	Sains Malaysiana		01266039, 27350118	10.17576/jsm-2021-5012-03	http://www.ukm.my/jsm/pdf_files/SM-PDF-50-12-2021/3.pdf	In this study, Hypericum salsugineum, an endemic halophytic plant growing around Salt Lake, was analyzed to determine the heavy metals (chromium, lead, copper, zinc and nickel) on it and on the soil it grew. The phytoremediation potential of H. salsugineum was evaluated. In addition, the benefit cost (B/C) analysis was performed for its potential use in phytoremediation. The plant and soil sample…	2021-12-31	2022-08-26 16:33:00	2023-02-25 21:52:00	2022-08-26 16:33:00	3493-3503		12	50		JSM
journalArticle	2015	Román-Dañobeytia, Francisco; Huayllani, Mijail; Michi, Anggela; Ibarra, Flor; Loayza-Muro, Raúl; Vázquez, Telésforo; Rodríguez, Liset; García, Mishari	Reforestation with four native tree species after abandoned gold mining in the Peruvian Amazon	Ecological Engineering		9258574	10.1016/j.ecoleng.2015.09.075	https://linkinghub.elsevier.com/retrieve/pii/S0925857415302147		2015-12	2022-08-26 16:33:00	2023-02-17 15:07:00	2022-08-26 16:33:00	39-46			85		Ecological Engineering								en
journalArticle	2022	Lin, Lang-Dong; Ho, Jian-Ren; Yang, Bing-Yuan; Ko, Chun-Han; Chang, Fang-Chih	Life cycle assessment of heavy metal contaminated sites: phytoremediation and soil excavation	International Journal of Phytoremediation		1522-6514, 1549-7879	10.1080/15226514.2021.1937933	https://www.tandfonline.com/doi/full/10.1080/15226514.2021.1937933		2022-03-21	2022-08-26 16:33:00	2023-02-21 10:13:00	2022-08-26 16:33:00	334-341		4	24		International Journal of Phytoremediation	Life cycle assessment of heavy metal contaminated sites							en
journalArticle	2018	Mattei, Paola; Gnesini, Alessandro; Gonnelli, Cristina; Marraccini, Chiara; Masciandaro, Grazia; Macci, Cristina; Doni, Serena; Iannelli, Renato; Lucchetti, Stefano; Nicese, Francesco P.; Renella, Giancarlo	Phytoremediated marine sediments as suitable peat-free growing media for production of red robin photinia (Photinia x fraseri)	Chemosphere		456535	10.1016/j.chemosphere.2018.02.172	https://linkinghub.elsevier.com/retrieve/pii/S0045653518303849		2018-06	2022-08-26 16:33:00	2023-02-21 10:13:00	2022-08-26 16:33:00	595-602			201		Chemosphere								en
journalArticle	2018	Hou, Deyi; Ding, Zhenyu; Li, Guanghe; Wu, Longhua; Hu, Pengjie; Guo, Guanlin; Wang, Xingrun; Ma, Yan; O'Connor, David; Wang, Xianghui	A Sustainability Assessment Framework for Agricultural Land Remediation in China: Sustainability Need for the Remediation of Agricultural Land in China	Land Degradation & Development		10853278	10.1002/ldr.2748	https://onlinelibrary.wiley.com/doi/10.1002/ldr.2748		2018-04	2022-08-26 16:33:00	2023-02-26 20:50:00	2022-08-26 16:33:00	1005-1018		4	29		Land Degrad Dev	A Sustainability Assessment Framework for Agricultural Land Remediation in China							en
journalArticle	2015	Vigil, Miguel; Marey-Pérez, Manuel F.; Martinez Huerta, Gemma; Álvarez Cabal, Valeriano	Is phytoremediation without biomass valorization sustainable? — Comparative LCA of landfilling vs. anaerobic co-digestion	Science of The Total Environment		489697	10.1016/j.scitotenv.2014.10.047	https://linkinghub.elsevier.com/retrieve/pii/S0048969714014855		2015-02	2022-08-26 16:33:00	2023-02-21 10:13:00	2022-08-26 16:33:00	844-850			505		Science of The Total Environment	Is phytoremediation without biomass valorization sustainable?							en
journalArticle	2019	da S Trentin, Adan W.; Reddy, Krishna R.; Kumar, Girish; Chetri, Jyoti K.; Thomé, Antonio	Quantitative Assessment of Life Cycle Sustainability (QUALICS): Framework and its application to assess electrokinetic remediation	Chemosphere		456535	10.1016/j.chemosphere.2019.04.200	https://linkinghub.elsevier.com/retrieve/pii/S004565351930863X		2019-09	2022-08-26 16:33:00	2023-02-17 15:14:00	2022-08-26 16:33:00	92-106			230		Chemosphere	Quantitative Assessment of Life Cycle Sustainability (QUALICS)							en
journalArticle	2022	Guo, Junmei; Zheng, Guodi; Yang, Junxing; Chen, Tongbin; Meng, Xiaofei; Xia, Tianxiang	Safe utilization of cadmium- and lead-contaminated farmland by cultivating a winter rapeseed/maize rotation compared with two phytoextraction approaches	Journal of Environmental Management		3014797	10.1016/j.jenvman.2021.114306	https://linkinghub.elsevier.com/retrieve/pii/S0301479721023689		2022-02	2022-08-26 16:33:00	2023-02-17 15:06:00	2022-08-26 16:33:00	114306			304		Journal of Environmental Management								en
journalArticle	2012	Compernolle, T.; Van Passel, S.; Weyens, N.; Vangronsveld, J.; Lebbe, L.; Thewys, T.	GROUNDWATER REMEDIATION AND THE COST EFFECTIVENESS OF PHYTOREMEDIATION	International Journal of Phytoremediation		1522-6514, 1549-7879	10.1080/15226514.2011.628879	http://www.tandfonline.com/doi/abs/10.1080/15226514.2011.628879		2012-10	2022-08-26 16:33:00	2023-02-21 13:28:00	2022-08-26 16:33:00	861-877		9	14		International Journal of Phytoremediation								en
journalArticle	2010	Nie, Sheng-Wei; Gao, Wang-Sheng; Chen, Yuan-Quan; Sui, Peng; Eneji, A. Egrinya	Use of life cycle assessment methodology for determining phytoremediation potentials of maize-based cropping systems in fields with nitrogen fertilizer over-dose	Journal of Cleaner Production		9596526	10.1016/j.jclepro.2010.06.007	https://linkinghub.elsevier.com/retrieve/pii/S0959652610002192		2010-11	2022-08-26 16:33:00	2022-09-22 18:30:00	2022-08-26 16:33:00	1530-1534		15	18		Journal of Cleaner Production								en
journalArticle	2022	Bandyopadhyay, Sneha; Maiti, Subodh Kumar	Psidium guajava (L.)—a Bioeconomic Plant for Restoration of Industrial Solid Waste Dump: a Green and Sustainable Approach	Water, Air, & Soil Pollution		0049-6979, 1573-2932	10.1007/s11270-022-05775-7	https://link.springer.com/10.1007/s11270-022-05775-7		2022-08	2022-08-26 16:33:00	2023-02-17 15:28:00	2022-08-26 16:33:00	312		8	233		Water Air Soil Pollut	Psidium guajava (L.)—a Bioeconomic Plant for Restoration of Industrial Solid Waste Dump							en
journalArticle	2013	Puccini M.; Seggiani M.; Vitolo S.; Iannelli R.	Life cycle assessment of remediation alternatives for dredged sediments	Chemical Engineering Transactions			10.3303/CET1335130	https://doi.org/10.3303/CET1335130		2013-09	2022-08-26 16:33:00	2023-02-21 10:13:00	2022-08-26 16:33:00	781-786			35
journalArticle	2021	Chen, Hsin-Pei; Lee, Mengshan; Chiueh, Pei-Te	Creating ecosystem services assessment models incorporating land use impacts based on soil quality	Science of The Total Environment		489697	10.1016/j.scitotenv.2021.145018	https://linkinghub.elsevier.com/retrieve/pii/S004896972100084X		2021-06	2022-08-26 16:33:00	2023-02-25 21:52:00	2022-08-26 16:33:00	145018			773		Science of The Total Environment								en
journalArticle	2010	Thewys, T.; Witters, N.; Meers, E.; Vangronsveld, J.	Economic Viability of Phytoremediation of a Cadmium Contaminated Agricultural Area Using Energy Maize. Part II: Economics of Anaerobic Digestion of Metal Contaminated Maize in Belgium	International Journal of Phytoremediation		1522-6514, 1549-7879	10.1080/15226514.2010.493188	http://www.tandfonline.com/doi/abs/10.1080/15226514.2010.493188		2010-09-13	2022-08-26 16:34:00	2023-02-24 17:25:00	2022-08-26 16:33:00	663-679		7	12		International Journal of Phytoremediation	Economic Viability of Phytoremediation of a Cadmium Contaminated Agricultural Area Using Energy Maize. Part II							en
journalArticle	2022	Espada, Juan J.; Rodríguez, Rosalía; Gari, Vanessa; Salcedo-Abraira, Pablo; Bautista, Luis Fernando	Coupling phytoremediation of Pb-contaminated soil and biomass energy production: A comparative Life Cycle Assessment	Science of The Total Environment		489697	10.1016/j.scitotenv.2022.156675	https://linkinghub.elsevier.com/retrieve/pii/S004896972203772X		2022-09	2022-08-26 16:34:00	2023-02-25 22:07:00	2022-08-26 16:33:00	156675			840		Science of The Total Environment	Coupling phytoremediation of Pb-contaminated soil and biomass energy production							en
journalArticle	2012	Witters, N.; Mendelsohn, R.; Van Passel, S.; Van Slycken, S.; Weyens, N.; Schreurs, E.; Meers, E.; Tack, F.; Vanheusden, B.; Vangronsveld, J.	Phytoremediation, a sustainable remediation technology? II: Economic assessment of CO2 abatement through the use of phytoremediation crops for renewable energy production	Biomass and Bioenergy		9619534	10.1016/j.biombioe.2011.11.017	https://linkinghub.elsevier.com/retrieve/pii/S0961953411006052		2012-04	2022-08-26 16:34:00	2023-02-27 17:26:00	2022-08-26 16:33:00	470-477			39		Biomass and Bioenergy	Phytoremediation, a sustainable remediation technology?							en
journalArticle	2022	Todde, Giuseppe; Carboni, Gianluca; Marras, Serena; Caria, Maria; Sirca, Costantino	Industrial hemp (Cannabis sativa L.) for phytoremediation: Energy and environmental life cycle assessment of using contaminated biomass as an energy resource	Sustainable Energy Technologies and Assessments		22131388	10.1016/j.seta.2022.102081	https://linkinghub.elsevier.com/retrieve/pii/S2213138822001333		2022-08	2022-08-26 16:34:00	2023-02-21 11:51:00	2022-08-26 16:33:00	102081			52		Sustainable Energy Technologies and Assessments	Industrial hemp (Cannabis sativa L.) for phytoremediation							en
journalArticle	2011	Suer, Pascal; Andersson-Sköld, Yvonne	Biofuel or excavation? - Life cycle assessment (LCA) of soil remediation options	Biomass and Bioenergy		9619534	10.1016/j.biombioe.2010.11.022	https://linkinghub.elsevier.com/retrieve/pii/S0961953410004137		2011-02	2022-08-26 16:34:00	2023-02-26 20:50:00	2022-08-26 16:33:00	969-981		2	35		Biomass and Bioenergy	Biofuel or excavation?							en
journalArticle	2020	Volchko, Yevheniya; Berggren Kleja, Dan; Back, Pär-Erik; Tiberg, Charlotta; Enell, Anja; Larsson, Maria; Jones, Christopher M.; Taylor, Astrid; Viketoft, Maria; Åberg, Annika; Dahlberg, Anna-Karin; Weiss, Jana; Wiberg, Karin; Rosén, Lars	Assessing costs and benefits of improved soil quality management in remediation projects: A study of an urban site contaminated with PAH and metals	Science of The Total Environment		489697	10.1016/j.scitotenv.2019.135582	https://linkinghub.elsevier.com/retrieve/pii/S0048969719355779		2020-03	2022-08-26 16:34:00	2023-02-26 15:44:00	2022-08-26 16:33:00	135582			707		Science of The Total Environment	Assessing costs and benefits of improved soil quality management in remediation projects							en
journalArticle	2008	Thewys, Theo; Kuppens, Tom	Economics of Willow Pyrolysis After Phytoextraction	International Journal of Phytoremediation		1522-6514, 1549-7879	10.1080/15226510802115141	https://www.tandfonline.com/doi/full/10.1080/15226510802115141		2008-09-02	2022-08-26 16:34:00	2023-02-24 17:25:00	2022-08-26 16:33:00	561-583		6	10		International Journal of Phytoremediation								en
journalArticle	2019	Vocciante, Marco; Caretta, Antonio; Bua, Letizia; Bagatin, Roberto; Franchi, Elisabetta; Petruzzelli, Gianniantonio; Ferro, Sergio	Enhancements in phytoremediation technology: Environmental assessment including different options of biomass disposal and comparison with a consolidated approach	Journal of Environmental Management		3014797	10.1016/j.jenvman.2019.02.104	https://linkinghub.elsevier.com/retrieve/pii/S0301479719302646		2019-05	2022-08-26 16:34:00	2023-02-22 14:31:00	2022-08-26 16:33:00	560-568			237		Journal of Environmental Management	Enhancements in phytoremediation technology							en
journalArticle	2022	Tran, Ha P.; Luong, Anh D.; Van, Anh D.; Nguyen, Tuyet T. A.	Energy crop as an environmentally sustainable reclamation option for post-mining sites: a life cycle assessment of cassava planting in Vietnam	Environmental Science and Pollution Research		0944-1344, 1614-7499	10.1007/s11356-021-16134-0	https://link.springer.com/10.1007/s11356-021-16134-0		2022-01	2022-08-26 16:34:00	2023-02-23 11:30:00	2022-08-26 16:33:00	6722-6732		5	29		Environ Sci Pollut Res	Energy crop as an environmentally sustainable reclamation option for post-mining sites							en
journalArticle	2016	Seenivasan, R.; Prasath, V.; Mohanraj, R.	Sodic Soil Reclamation in a Semi-Arid Region Involving Organic Amendments and Vegetative Remediation by Casuarina equsetifolia and Erianthus arundinaceus	Environmental Processes		2198-7491, 2198-7505	10.1007/s40710-016-0155-1	http://link.springer.com/10.1007/s40710-016-0155-1		2016-06	2022-08-26 16:34:00	2022-09-22 18:30:00	2022-08-26 16:33:00	431-449		2	3		Environ. Process.								en
journalArticle	2021	Vocciante, Marco; de Folly D’Auris, Alessandra; Franchi, Elisabetta; Petruzzelli, Gianniantonio; Ferro, Sergio	CO2 footprint analysis of consolidated and innovative technologies in remediation activities	Journal of Cleaner Production		9596526	10.1016/j.jclepro.2021.126723	https://linkinghub.elsevier.com/retrieve/pii/S0959652621009434		2021-05	2022-08-26 16:34:00	2023-02-25 23:07:00	2022-08-26 16:33:00	126723			297		Journal of Cleaner Production								en
journalArticle	2019	O'Connor, David; Zheng, Xiaodi; Hou, Deyi; Shen, Zhengtao; Li, Guanghe; Miao, Guofang; O'Connell, Shannon; Guo, Miao	Phytoremediation: Climate change resilience and sustainability assessment at a coastal brownfield redevelopment	Environment International		1604120	10.1016/j.envint.2019.104945	https://linkinghub.elsevier.com/retrieve/pii/S0160412019310943		2019-09	2022-08-26 16:35:00	2023-02-17 15:46:00	2022-08-26 16:33:00	104945			130		Environment International	Phytoremediation							en
journalArticle	2018	Dudai, Nativ; Tsion, Itai; Shamir, Shiri Zemah; Nitzan, Nadav; Chaimovitsh, David; Shachter, Alona; Haim, Abraham	Agronomic and economic evaluation of Vetiver grass (Vetiveria zizanioides L.) as means for phytoremediation of diesel polluted soils in Israel	Journal of Environmental Management		3014797	10.1016/j.jenvman.2018.01.013	https://linkinghub.elsevier.com/retrieve/pii/S0301479718300136		2018-04	2022-08-26 16:35:00	2023-02-26 20:50:00	2022-08-26 16:33:00	247-255			211		Journal of Environmental Management								en
journalArticle	2020	Nallur, Varenya; McClung, Maureen R.; Moran, Matthew D.	Potential for Reclamation of Abandoned Gas Wells to Restore Ecosystem Services in the Fayetteville Shale of Arkansas	Environmental Management		0364-152X, 1432-1009	10.1007/s00267-020-01307-3	https://link.springer.com/10.1007/s00267-020-01307-3		2020-08	2022-08-26 16:35:00	2023-02-17 15:45:00	2022-08-26 16:33:00	180-190		2	66		Environmental Management								en
journalArticle	2006	Lewandowski, I.; Schmidt, U.; Londo, M.; Faaij, A.	The economic value of the phytoremediation function – Assessed by the example of cadmium remediation by willow (Salix ssp)	Agricultural Systems		0308521X	10.1016/j.agsy.2005.08.004	https://linkinghub.elsevier.com/retrieve/pii/S0308521X05001484		2006-07	2022-08-26 16:35:00	2022-09-22 18:30:00	2022-08-26 16:33:00	68-89		1	89		Agricultural Systems								en
journalArticle	2009	Witters, Nele; Van Slycken, Stijn; Ruttens, Ann; Adriaensen, Kristin; Meers, Erik; Meiresonne, Linda; Tack, Filip M. G.; Thewys, Theo; Laes, Erik; Vangronsveld, Jaco	Short-Rotation Coppice of Willow for Phytoremediation of a Metal-Contaminated Agricultural Area: A Sustainability Assessment	BioEnergy Research		1939-1234, 1939-1242	10.1007/s12155-009-9042-1	http://link.springer.com/10.1007/s12155-009-9042-1		2009-09	2022-08-26 16:35:00	2022-09-22 18:30:00	2022-08-26 16:33:00	144-152		3	2		Bioenerg. Res.	Short-Rotation Coppice of Willow for Phytoremediation of a Metal-Contaminated Agricultural Area							en
journalArticle	2013	Cundy, A.B.; Bardos, R.P.; Church, A.; Puschenreiter, M.; Friesl-Hanl, W.; Müller, I.; Neu, S.; Mench, M.; Witters, N.; Vangronsveld, J.	Developing principles of sustainability and stakeholder engagement for “gentle” remediation approaches: The European context	Journal of Environmental Management		3014797	10.1016/j.jenvman.2013.07.032	https://linkinghub.elsevier.com/retrieve/pii/S0301479713005112		2013-11	2022-08-26 16:35:00	2023-02-25 21:52:00	2022-08-26 16:33:00	283-291			129		Journal of Environmental Management	Developing principles of sustainability and stakeholder engagement for “gentle” remediation approaches							en
journalArticle	2010	Cook, Rachel L.; Landmeyer, James E.; Atkinson, Brad; Messier, Jean-Pierre; Nichols, Elizabeth Guthrie	Field Note: Successful Establishment of a Phytoremediation System at a Petroleum Hydrocarbon Contaminated Shallow Aquifer: Trends, Trials, and Tribulations	International Journal of Phytoremediation		1522-6514, 1549-7879	10.1080/15226510903390395	http://www.tandfonline.com/doi/abs/10.1080/15226510903390395		2010-09-13	2022-08-26 16:35:00	2023-02-21 13:28:00	2022-08-26 16:33:00	716-732		7	12		International Journal of Phytoremediation	Field Note							en
journalArticle	2016	Wan, Xiaoming; Lei, Mei; Chen, Tongbin	Cost–benefit calculation of phytoremediation technology for heavy-metal-contaminated soil	Science of The Total Environment		489697	10.1016/j.scitotenv.2015.12.080	https://linkinghub.elsevier.com/retrieve/pii/S0048969715312377		2016-09	2022-08-26 16:35:00	2023-02-26 15:17:00	2022-08-26 16:33:00	796-802			563-564		Science of The Total Environment								en
journalArticle	2012	Witters, N.; Mendelsohn, R.O.; Van Slycken, S.; Weyens, N.; Schreurs, E.; Meers, E.; Tack, F.; Carleer, R.; Vangronsveld, J.	Phytoremediation, a sustainable remediation technology? Conclusions from a case study. I: Energy production and carbon dioxide abatement	Biomass and Bioenergy		9619534	10.1016/j.biombioe.2011.08.016	https://linkinghub.elsevier.com/retrieve/pii/S0961953411004466		2012-04	2022-08-26 16:35:00	2023-02-27 17:27:00	2022-08-26 16:33:00	454-469			39		Biomass and Bioenergy	Phytoremediation, a sustainable remediation technology?							en
journalArticle	2013	Volchko, Yevheniya; Norrman, Jenny; Bergknut, Magnus; Rosén, Lars; Söderqvist, Tore	Incorporating the soil function concept into sustainability appraisal of remediation alternatives	Journal of Environmental Management		3014797	10.1016/j.jenvman.2013.07.025	https://linkinghub.elsevier.com/retrieve/pii/S0301479713005045		2013-11	2022-08-26 16:35:00	2023-02-24 17:26:00	2022-08-26 16:33:00	367-376			129		Journal of Environmental Management								en
journalArticle	2010	Thewys, T.; Witters, N.; Van Slycken, S.; Ruttens, A.; Meers, E.; Tack, F. M.G.; Vangronsveld, J.	Economic Viability of Phytoremediation of a Cadmium Contaminated Agricultural Area Using Energy Maize. Part I: Effect on the Farmer's Income	International Journal of Phytoremediation		1522-6514, 1549-7879	10.1080/15226514.2010.493187	http://www.tandfonline.com/doi/abs/10.1080/15226514.2010.493187	This paper deals with the economic viability of using energy maize as a phytoremediation crop in a vast agricultural area moderately contaminated with metals. The acceptance of phytoremediation as a remediation technology is, besides the extraction rate, determined by its proﬁtability, being the effects it has on the income of the farmer whose land is contaminated. This income can be supported by…	2010-09-13	2022-08-29 16:58:00	2023-02-24 17:25:00	2022-08-29 16:58:00	650-662		7	12		International Journal of Phytoremediation	Economic Viability of Phytoremediation of a Cadmium Contaminated Agricultural Area Using Energy Maize. Part I							en
journalArticle	2009	Suer, Pascal; Andersson-Sköld, Yvonne; Blom, Sonja; Bardos, Paul; Track, Thomas; Polland, Marcel	Environmental impact assessment of biofuel production on contaminated land – Swedish case studies							2009	2022-08-29 17:39:00	2023-02-22 14:31:00		70													en
conferencePaper	2022	de Lary de Latour, Louis; V Guérin, V; Gatellier, C; Piat, C	Implementing phytostabilisation for tailings deposits remediation: project design and feedbacks from case studies in France				10.36487/ACG_repo/2215_90	https://papers.acg.uwa.edu.au/p/2215_90_de%20Lary%20de%20Latour/	Due to economic and environmental reasons, French mines closed down in the 19th and 20th centuries. In 2012, a legacy of more than 2000 metallic mine waste deposits was identified in the framework of an inventory resulting from the European Directive on the management of wastes from extractive industries. The dispersion of solid particles, especially tailings due to their fine grain size, can con…	2022	2023-02-17 14:05:00	2023-02-21 13:28:00	2023-02-17 14:05:00	1219-1230						Implementing phytostabilisation for tailings deposits remediation							en
journalArticle	2016	Cervelli, Elena; Pindozzi, Stefania; Capolupo, Alessandra; Okello, Collins; Rigillo, Marina; Boccia, Lorenzo	Ecosystem services and bioremediation of polluted areas	Ecological Engineering		9258574	10.1016/j.ecoleng.2015.09.045	https://linkinghub.elsevier.com/retrieve/pii/S0925857415301816		2016-02	2023-02-17 14:06:00	2023-02-23 11:30:00	2023-02-17 14:06:00	139-149			87		Ecological Engineering								en

## Sheet: B.2 results of data charting
Publication Year	Author	location	latitude	longitude	secondary case study (0=no, yes=1)	lab(l)/field(f)/simulation(s)	area(m2)	historic land use	source of contamination	Cd	unit	Pb	unit	As	unit	Zn	uni	Hydrocarbon compound	amount	unit	other	amount	unit	NbS_species	NbS_species 1	NbS_species 2	NbS_species 3	primary mechanism	secondary mechanism	duration (years)	target	unit	LCA	FU	FU note	system boundary (C2Ga=cradle-to-gate/ C2Gr=cradle-to-grave)	foreground sys LCI	background sys LCI	LCIA method	LCIA_indictor	LCA software	CBA	cost items	discounting	unit cost (m2)	currency	fiscal year	biomass EoL discussed? (0=no,1=yes)	EoL considered
2022	Bandyopadhyay, Sneha; Maiti, Subodh Kumar	Chhattishgarh, India	22.0142	83.3764	0	f	20000	waste dump	sponge iron	NR	NR	NR	NR	NR	NR	147	mg/kg	NR	NR	NR	Cu	32.9	mg/kg	P. guajava		NR	NR	phytoextraction	NR	7	NR	NR	0	0	0	0	0	0	0	0	0	1	earthwork, and cultiviation	0	4.05	UDF	2022	0	0
2017	Brunori, Antonio Maria Enrico; Sdringola, Paolo; Dini, Francesca; Ilarioni, Luana; Nasini, Luigi; Regni, Luca; Proietti, Primo; Proietti, Stefania; Vitone, Angelo; Pelleri, Francesco	Cavriglia, Italy	43.5823	11.4772	0	f	2736	industrial	lignite mining	NR	NR	NR	NR	NR	NR	NR	NR	NR	NR	NR	NR	NR	NR	Quercus robur L.)		NR	NR	revegetation	NR	34	NR	NR	1	1 ha	english oak plantation		own data	Ecoinvent	EPD 20143	GWP100	SimaPro	0	0	0	0	0	0	0	0
2016	Cervelli, E., Pindozzi, S., Capolupo, A., Okello, C., Rigillo, M., & Boccia, L.	Campania region, Italy	40.9406	14.9424	0	s	1570000000	agricultural	agricultural	NR	NR	NR	NR	NR	NR	NR	NR	NR	NR	NR	NR	NR	NR	Poplar	Giant Reed	NR	NR	NR	NR	NR	NR	NR	0	0	0	0	0	0	0	0	0	1	0	0	0	0	0	0	0
2021	Chen, Hsin-Pei; Lee, Mengshan; Chiueh, Pei-Te	Tainan city, Taiwan	23.0612	120.231	0	S	230000	industrial	NR	NR	NR	NR	NR	NR	NR	NR	NR	NR	NR	NR	dioxin	30026	ng-TEQ/kg	Pseudomonas mendocina		NR	NR	biodegradtion	NR	5	1000	ng-TEQ/kg ("nanograms of toxic equivalency per kilogram." per kg)	1	15000 m3	treatment of soil volume to regulatory standard	C2Gr	own data	Ecoinvent	ReCiPe 2016	endpoint	SimaPro	0	0	0	0	0	0	0	0
2012	Compernolle, T.; Van Passel, S.; Weyens, N.; Vangronsveld, J.; Lebbe, L.; Thewys, T.	Genk, Belgium	50.9272	5.46827	0	f	4000	NR	underground solvent storage tanks	NR	NR	NR	NR	NR	NR	NR	NR	BTEX	238	mg/L	NR	NR	NR	Hybird Poplar (P. trichocarpa x deltoides cv. Hoogvorst and Hazendans)		NR	NR	phytoextraction	phytovolatization	7	NR	NR	0	0	0	0	0	0	0	0	0	1	remediation costs, lost potenital revenue	0.05	511, 27 (excluding potential revenue)	Euro	1999	0	0
2010	Cook, Rachel L.; Landmeyer, James E.; Atkinson, Brad; Messier, Jean-Pierre; Nichols, Elizabeth Guthrie	North Carolina , USA	36.2693	-76.18	0	f	20000	military	aircraft fuel storage tank	NR	NR	NR	NR	NR	NR	NR	NR	Benzene, MTBE	21002500	ug/L	NR	NR	NR	Hybrid poplars (Populus deltoides Bartram ex Marsh. xnigraL.)		NR	NR	NR	NR	2	NR	NR	0	0	0	0	0	0	0	0	0	1	CAPEX, OPEX	0	1.59025	USD	2007	0	0
2013	Cundy, A.B.; Bardos, R.P.; Church, A.; Puschenreiter, M.; Friesl-Hanl, W.; Müller, I.; Neu, S.; Mench, M.; Witters, N.; Vangronsveld, J.	Betteshanger, UK	51.2257	1.31631	0	s	1200000	industrial	coal mining	NR	NR	NR	NR	NR	NR	NR	NR	NR	NR	NR	NR	NR	NR	NR		NR	NR	phytoextraction	phytostablisation	8	NR	NR	0	0	0	0	0	0	0	0	0	1	CBA-based MCDA	These three case studies were to illustrate the feasilbiity of ''gentle remediation'' approaches for marginal lands	NR	NR	NR	NR	NR
2013	Cundy, A.B.; Bardos, R.P.; Church, A.; Puschenreiter, M.; Friesl-Hanl, W.; Müller, I.; Neu, S.; Mench, M.; Witters, N.; Vangronsveld, J.	Gironde, France	44.8398	-0.724708	1	f	120000	industrial	timber production and storge	NR	NR	NR	NR	20-87	mg/kg	NR	NR	NR	NR	NR	Cu	65-2400	mg/kg	willow and poplar		NR	NR	phytoextraction	phytostablisation	NR	NR	NR	0	0	0	0	0	0	0	0	0	1	CBA-based MCDA	NR	NR	NR	NR	NR	NR
2013	Cundy, A.B.; Bardos, R.P.; Church, A.; Puschenreiter, M.; Friesl-Hanl, W.; Müller, I.; Neu, S.; Mench, M.; Witters, N.; Vangronsveld, J.	Krummenhennersdorf, Germany	50.9787	13.3614	1	f	NR	industrial	Atmospheric deposition from nearby smelting and metallurgical industries	3.25	mg/kg	387	mg/kg	110	mg/kg	NR	NR	NR	NR	NR	NR	NR	NR	willow and poplar (SRC)		NR	NR	phytoextraction	phytostablisation	NR	NR	NR	0	0	0	0	0	0	0	0	0	1	CBA-based MCDA		NR	NR	NR	NR	NR
2019	da S Trentin, Adan W.; Reddy, Krishna R.; Kumar, Girish; Chetri, Jyoti K.; Thomé, Antonio	Illinois, USA	41.8587	-88.2339	0	f	6503	agricultural & electrical power generation	hydrocarbon spills	NR	NR	NR	NR	19.4	mg/kg	NR	NR	NR	NR	NR	BTEX, PAHs, PCBs,	refer to S.1 in the study	NR	native vegetation	NR	NR	NR	phytoextraction	NR	na	refer to table S.1	mg/kg	1	1132.67	m3 (100*100*4ft)	C2Gr	project design	USLCI	TRACI 2.1	GWP, RoI	SimaPro	2	direct+indirect cost	0	76.7	USD	2019	1	waste disposal for energy intesive remediation scenarios
2022	de Lary de Latour, L., V Guérin, V., Gatellier, C., & Piat, C.	Massif Central, France	45.1089	2.67449	0	f	30000	Ag-Pb mine	mine tailings	NR	NR	mentioned but not reported	NR	100	mg/kg	NR	NR	NR	NR	NR	NR	NR	NR	native vegetation	NR	NR	NR	phytostablisation	NR	1	NR	NR	0	0	0	0	0	0	0	0	0	1	technical aspects, costs of rehabilitation and maintenance, environment and security, social and juridical aspects	0	NR	Cost-to-benefit ration relative to conventional remediation were discussed but not reported	NR	0	0
2022	de Lary de Latour, L., V Guérin, V., Gatellier, C., & Piat, C.	Pays-de-Loire region , France	47.5862	-0.880748	1	f	10000	Au mine	mine tailings	NR	NR	mentioned but not reported	NR	101	mg/kg	NR	NR	NR	NR	NR	NR	NR	NR	native vegetation	NR	NR	NR	phytostablisation	NR	1	NR	NR	0	0	0	0	0	0	0	0	0	1	technical aspects, costs of rehabilitation and maintenance, environment and security, social and juridical aspects	0	NR	Cost-to-benefit ration relative to conventional remediation were discussed but not reported	NR	0	0
2021	Demir, Aynur; Furtana, Gökçen Baysal; Tekşen, Mehtap; Tipirdamaz, Rukiye	Eskil, Turkey	38.4049	33.4298	0	l	NR	NR	Proximity to a waste collection station	NR	NR	105.5	mg/kg	NR	NR	18.8	mg/kg	NR	NR	NR	Cu	60.3	mg/kg	f H. salsugineum	NR	NR	NR	phytoextraction	NR	NR	NR	NR	0	NR	NR	NR	NR	NR	NR	NR	NR	1	benfit-cost ratio (Items of annual costs and benefits weren't reported)	NR	NR	Fixed costs werent included		0	0
2021	Demir, Aynur; Furtana, Gökçen Baysal; Tekşen, Mehtap; Tipirdamaz, Rukiye	Cihanbeyli, Turkey	38.6617	32.9347	1	l	NR	NR	industrial swerage	NR	NR	13.65	mg/kg	NR	NR	13.65	mg/kg	NR	NR	NR	Cu	46	mg/kg	f H. salsugineum	NR	NR	NR	phytoextraction	NR	NR	NR	NR	0	NR	NR	NR	NR	NR	NR	NR	NR	1	benfit-cost ratio (Items of annual costs and benefits weren't reported)	NR	NR	Fixed costs werent included		0	0
2018	Dudai, Nativ; Tsion, Itai; Shamir, Shiri Zemah; Nitzan, Nadav; Chaimovitsh, David; Shachter, Alona; Haim, Abraham	Ramat Yishay, Israel	32.7072	35.1797	0	f	64	NR	NR	NR	NR	NR	NR	NR	NR	NR	NR	NR	NR	NR	NR	NR	NR	Vetiveria zizanioides L.	NR	NR	NR	NR	NR	1.42	NR	NR	0	0	0	0	0	0	0	0	0	1	lump sum	Nr	25	m3(USD)	NR	0	0
2022	Espada, Juan J.; Rodríguez, Rosalía; Gari, Vanessa; Salcedo-Abraira, Pablo; Bautista, Luis Fernando	Catalonia, Spain	41.4729	2.12062	0	s	10000	industrial	mining activites	NR	NR	180	mg/kg	NR	NR	NR	NR	NR	NR	NR	NR	NR	NR	F. arundinacea	NR	NR	NR	phytoextraction	NR	31	60	mg/kg	1	1 ha	treament of 1 ha to regulartory standards	C2Gr	literature	Ecoinvent	Gabi	CML2001-Aug2016, CED	CML categories and CED	0	0	0	0	0	0	1	Landfill and incineration of biomass
2022	Guo, Junmei; Zheng, Guodi; Yang, Junxing; Chen, Tongbin; Meng, Xiaofei; Xia, Tianxiang	Tangshi, Jiyuan, China	35.1333	112.521	0	f	92713	NR	smelter	2.5	mg/kg	200	mg/kg, at 10 cm depth	NR	NR	126.69	mg/kg	NR	NR	NR	Cu	97.96	mg/kg	H. spectabile	A. hypochondriacus	rapeseed	maize	phytoextraction	NR	5	0.6, 170	mg/kg	0	0	0	0	0	0	0	0	0	1	OPEX, EoL	0	1.15	USD	0	1	onsite biomass reuse
2022	Guo, Junmei; Zheng, Guodi; Yang, Junxing; Chen, Tongbin; Meng, Xiaofei; Xia, Tianxiang	Beishe, Jiyuan, China	35.194	112.444	1	f	66700	NR	smelter	2.5	mg/kg	200	mg/kg	NR	NR	138.07	mg/kg	NR	NR	NR	Cu	105.04	mg/kg	H. spectabile	A. hypochondriacus	rapeseed	maize	phytoextraction	NR	5	0.6, 171	mg/kg	0	0	0	0	0	0	0	0	0	1	OPEX, EoL	1	0.98	USD	0	1	onsite biomass reuse
2022	Guo, Junmei; Zheng, Guodi; Yang, Junxing; Chen, Tongbin; Meng, Xiaofei; Xia, Tianxiang	Dazhuang, Jiyuan, China	34.9417	112.399	1	f	667	NR	smelter	2.5	mg/kg	200	mg/kg	NR	NR	95.6	mg/kg	NR	NR	NR	Cu	51.29	mg/kg	H. spectabile	A. hypochondriacus	rapeseed	maize	phytoextraction	NR	5	0.6, 172	mg/kg	0	0	0	0	0	0	0	0	0	1	OPEX, EoL	2	0.27	USD	0	1	onsite biomass reuse
2018	Hou, Deyi; Ding, Zhenyu; Li, Guanghe; Wu, Longhua; Hu, Pengjie; Guo, Guanlin; Wang, Xingrun; Ma, Yan; O'Connor, David; Wang, Xianghui	Southern China	NR	NR	0	Site B	1400000	industrial	mining activites	88	mg/kg	2360	mg/kg	658	mg/kg	NR	NR	NR	NR	NR	NR	NR	NR	NR	NR	NR	NR	phytoextraction	NR	NR	NR	NR	1	1 ha	remediation to regulatory standards	C2Gr	literature	Ecoinvent	ReCiPe	midpoint and endpoint indicators	SimaPro	0	0	0	0	0	0	0	0
2018	Hou, Deyi; Ding, Zhenyu; Li, Guanghe; Wu, Longhua; Hu, Pengjie; Guo, Guanlin; Wang, Xingrun; Ma, Yan; O'Connor, David; Wang, Xianghui	Southern China	NR	NR	1	Site D	10000	NR	elevated background concentration	0.6	mg/kg	NR	NR	NR	NR	NR	NR	NR	NR	NR	NR	NR	NR	NR	NR	NR	NR	phytoextraction	NR	2	NR	NR	1	2 ha	remediation to regulatory standards	C2Gr	literature	Ecoinvent	ReCiPe	midpoint and endpoint indicators	SimaPro	0	0	0	0	0	0	1	incineration
2021	Jin, Yuanliang; Wang, Liuwei; Song, Yinan; Zhu, Jin; Qin, Muhan; Wu, Longhua; Hu, Pengjie; Li, Fangbai; Fang, Liping; Chen, Chang; Hou, Deyi	Southern China	NR	NR	0	s	10000	agricultural	irrigation with polluted water and Fertilizers containing Cd	0.68	mg/kg	NR	NR	NR	NR	NR	NR	NR	NR	NR	NR	NR	NR	Sedum plumbizincicola	NR	NR	NR	phytoextraction	NR	5	0.4	Cd(mg/kg)	1	1 ha	remedation of agricultural land	C2Gr	own data	Ecoinvent	ReCiPe	Midpoint and Endpoint indicators	Simapro	0	0	0	0	0	0	1	landfill
2006	Lewandowski, I.; Schmidt, U.; Londo, M.; Faaij, A.	Freiburg, Germany	50.33	7.59	0	f	23000000	agricultural	upland historic mining	500	microgram/kg	NR	NR	NR	NR	NR	NR	NR	NR	NR	NR	NR	NR	salix viminalis	Thlaspi caerulescens	NR	NR	phytoextraction	NR	6,12	40	micogram/kg	0	0	0	0	0	0	0	0	0	1	OPEX, OPEX	o	0.4242, 0.4506	Euro	2006	0	0
2022	Lin, Lang-Dong; Ho, Jian-Ren; Yang, Bing-Yuan; Ko, Chun-Han; Chang, Fang-Chih	Outskirt of Taipei, Taiwan	24.9456	121.346	0	f	960	industrial	Tannery wastewater discharge	NR	NR	NR	NR	NR	NR	NR	NR	NR	NR	NR	Cr	1130	mg/kg	Taiwanese chenopod	Napier grass	NR	NR	phytoextraction	NR	1	NR	NR	1	Remediation target	One-time operation of excavation-and-refill and 1 year operation of phytoremediation	C2GR	own data	own data	IMPACT 2002 + v2.12 (endpoint)	human health, ecosystem quality, climate change, and reosurces		0	0	0	0	0	0	1	landfill
2022	Lin, Lang-Dong; Ho, Jian-Ren; Yang, Bing-Yuan; Ko, Chun-Han; Chang, Fang-Chih	Taichung, Tailand	24.1047	120.651	1	s	5678	famralnd	illegal wastewater discharge	NR	NR	NR	NR	NR	NR	NR	NR	NR	NR	NR	CR	536	mg/kg	Taiwanese chenopod	Napier grass	NR	NR	phytoextraction	NR	1	NR	NR	1	Remediation target	One-time operation of excavation-and-refill and 1 year operation of phytoremediation	C2GR	own data	own data	IMPACT 2002 + v2.12 (endpoint)	human health, ecosystem quality, climate change, and reosurces		0	0	0	0	0	0	1	incineration
2022	Lynch, M.N.; Satrio, J A	Arizona, USA	NR	NR	0	f	10000	NR	NR	120	mg/kg	NR	NR	NR	NR	NR	NR	NR	NR	NR	NR	NR	NR	switchgrass	NR	NR	NR	phytoextraction	NR	3.5	10	mg/kg	1	8.5	dry ton of switchgrass per 1 ha	C2Gr	lit	0	CML 2 Baseline 2000	GWP, CED, RoI	SimaPro	0		0	0	0	0	0	0
2018	Mattei, Paola; Gnesini, Alessandro; Gonnelli, Cristina; Marraccini, Chiara; Masciandaro, Grazia; Macci, Cristina; Doni, Serena; Iannelli, Renato; Lucchetti, Stefano; Nicese, Francesco P.; Renella, Giancarlo	Livorno, Italy	43.5569	10.2942	0	f	NR	port sediment	NR	0.49	mg/kg	9.14	mg/kg	NR	NR	0.05	mg/kg	NR	NR	NR	NR	NR	NR	P. vaginatum	P. vaginatum+S. junceum L.&T. gallica	NR	NR	phytoextraction	NR	2	NR	NR	1	M3 and kg	Volume of plant growing media and mass of produced plant (red robin)	C2Ga	own data	Ecoinvent	GWP	GWP	Gabi	0	0	0	0	0	0	0	0
2020	Nallur, Varenya; McClung, Maureen R.; Moran, Matthew D.	Arkansas, USA	35.7834	-93.0445	0	f	8540000	industrial	oil & gas	NR	NR	NR	NR	NR	NR	NR	NR	NR	NR	NR	NR	NR	NR	native vegetation	NR	NR	NR	revegetation	NR	NR	NR	NR	0	0	0	0	0	0	0	0	0	1	Restoration cost	0	0.79	USD	2017	0	1
2010	Nie, Sheng-Wei; Gao, Wang-Sheng; Chen, Yuan-Quan; Sui, Peng; Eneji, A. Egrinya	Beijing, China	39.9	116.3	0	f	0	agricultural	NR	NR	NR	NR	NR	NR	NR	NR	NR	NR	NR	NR	nitrogen	NR	NR	maize	peanut	soybean	NR	NR	NR	0.33	NR	NR	1	1	dry tone of biomass		lit	0	0	GWP, RoI	0	0	0	0	0	0	0	0	0
2019	O'Connor, David; Zheng, Xiaodi; Hou, Deyi; Shen, Zhengtao; Li, Guanghe; Miao, Guofang; O'Connell, Shannon; Guo, Miao	San Fransisco, USA	37.6737	-122.301	0	f	9000	industrial	solid waste management unit	NR	NR	NR	NR	NR	NR	NR	NR	PCE, groundwater	2300	mg/l	NR	NR	NR	eucalyptus trees	NR	NR	NR	phytovolatilization	NR	NR	5	mg/L, https://clu-in.org/download/contaminantfocus/dnapl/Environmental_Occurrence/PCE-CAfs.pdf	1	9000	m2	C2Gr	project data	Ecoinvent	ReCiPe Endpoint(h)	endpoint	SimPro	1	lump sum	0	33.3	USD	2019	1
2013	Puccini M.; Seggiani M.; Vitolo S.; Iannelli R.	Livorno, Italy	43.5569	10.2942	0	f	NR	port sediment	NR	NR	NR	NR	NR	NR	NR	NR	NR	NR	NR	NR	NR	NR	NR	Tamarix gallica	Spartium junceum	NR	NR	NR	NR	NR	NR	NR	1	56250	M3	C2GR	own data	Ecoinvent	ReCiPe Midpoint& Endpoint(h)	ReCiPe categories	SimaPro	0	0	0	0	0	0	0	0
2015	Román-Dañobeytia, Francisco; Huayllani, Mijail; Michi, Anggela; Ibarra, Flor; Loayza-Muro, Raúl; Vázquez, Telésforo; Rodríguez, Liset; García, Mishari	Madre de Dios, Peru	-11.9779	-70.8284	0	f	10000	Rain forest	gold mining	NR	NR	NR	NR	NR	NR	NR	NR	NR	NR	NR	Mercury (Hg)	NR	NR	Apeiba membranacea Spruce ex Benth.	Ochroma pyramidale (Cav. ex Lam.) Urb.	Ceiba pentandra (L.) Gaertn.	Erythrina ulei Harms.	phytoextraction	NR	NR	NR	NR	0	0	0	0	0	0	0	0	0	1	OPEX		0.16-0.34	USD	2013	0	0
2016	Seenivasan, R.; Prasath, V.; Mohanraj, R.	Tamil Nadu, India	11.0323	78.0188	0	f	800	agricultural	upland groundwater irrigation	NR	NR	NR	NR	NR	NR	NR	NR	NR	NR	NR	Salinity	NR	NR	Casuarina equisettifolia	Erianthus arundinaceus	NR	NR	NR	NR	4	increased Soil organic content		0	0	0	0	0	0	0	0	0	1	benfit-cost ratio	12	1:1.75, 1:2.05	0	2016	0	0
2021	Setiawan, Imam Eko; Zhang, Zhengyang; Corder, Glen; Matsubae, Kazuyo	South Kalimantan, Indonesia	-3.23224	114.899	0	s	358000000	industrial	coal mining	NR	NR	NR	NR	NR	NR	NR	NR	NR	NR	NR	disturbance of natural land cover	NR	NR	NR	NR	NR	NR	revegetation	NR	6	NR	NR	0	0	0	0	0	0	0	0	0	1	planting and OPEX (management)	NR	0.866-0.947	m2	2017	0	0
2011	Suer, Pascal; Andersson-Sköld, Yvonne	Karlstad, Sweden	59.4004	13.5033	0	f	4999	industrial	oil storage	NR	NR	NR	NR	NR	NR	NR	NR	organic aliphatic compounds	3	g/kg	NR	NR	NR	Salix Vinimalis	NR	NR	NR	NR	NR	19	NR	NR	1	5000 m2	remediation was not reported as a goal	C2ga	literature	Ecoinvent	ReCiPe 2008, EPD		SimaPro	0	0	0	0	0	0	1	Landfill, biofuel
2009	Suer, Pascal; Andersson-Sköld, Yvonne; Blom, Sonja; Bardos, Paul; Track, Thomas; Polland, Marcel	Karlstad, Sweden	59.4004	13.5033	0	f	5000	industrial	oil storage	NR	NR	NR	NR	NR	NR	NR	NR	NR	NR	NR	Cd, Cr, PAH	NR	NR	Salix Vinimalis	NR	NR	NR	NR	NR	20	NR	NR	1	MJ	bioenergy from harvest (corresponding case study area)	C2ga	own data	UvA database	emissions factors from literature	GWP	“Umweltbilanzierung von Altlastensanierungsverfaheren” (UvA) version 1.0 Rev. 16	0	0	0	0	0	0	0	0
2009	Suer, Pascal; Andersson-Sköld, Yvonne; Blom, Sonja; Bardos, Paul; Track, Thomas; Polland, Marcel	Fagervik, Sweden	62.5052	17.4071	1	s	29500	industrial	kies ash from sulphuric ac id production	NR	NR	NR	NR	NR	NR	NR	NR	NR	NR	BR	Cd, Cr, PAH +alphates and PCB	NR	NR	Salix Vinimalis	NR	NR	NR	NR	NR	20	NR	NR	1	MJ	bioenergy from harvest (corresponding case study area)	C2ga	own data	UvA database	emissions factors from literature	GWP	“Umweltbilanzierung von Altlastensanierungsverfaheren” (UvA) version 1.0 Rev. 16	0	0	0	0	0	0	0	0
2010	Thewys, T.; Witters, N.; Meers, E.; Vangronsveld, J.	Campine region, Belgium	51.0949	5.68012	0	s	3000000	agricultural	historic metallurgical industry	11	mg/kg	NR	NR	NR	NR	NR	NR	NR	NR	NR	NR	NR	NR	maize	NR	NR	NR	phytoextraction	NR	NR	1	mg/kg	0	0	0	0	0	0	0	0	0	1	Optimisation farmer's income when switching from fodder maize to energy maize (to whome they sell their product					1	Anaerobic digestion
2010	Thewys, T.; Witters, N.; Van Slycken, S.; Ruttens, A.; Meers, E.; Tack, F. M.G.; Vangronsveld, J.	Campine region, Belgium	51.0949	5.68012	0	s	3000000	agricultural	historic metallurgical industry	12	mg/kg	NR	NR	NR	NR	NR	NR	NR	NR	NR	NR	NR	NR	maize	NR	NR	NR	phytoextraction	NR	NR	2	mg/kg	0	0	0	0	0	0	0	0	0	1	CAPEX(fodder maize cost), OPEX(transport)	0	1.32	Euro	2010	1	Anaerobic digestion
2008	Thewys, Theo; Kuppens, Tom	Campine region, Belgium	51.0949	5.68012	0	s	20000000	industrial	historic metallurgical industry	Mention	NR	NR	NR	NR	NR	NR	NR	NR	NR	NR	NR	NR	NR	Salix.	NR	NR	NR	phytoextraction	NR	20	NR	NR	0	0	0	0	0	0	0	0	0	1	CAPEX(willow procurment ,pyrolsis plant), OPEX(willow transportation and plantation, plant maintenance and insurance)	0.09	1.17	Euro	2008	1	pyrolsis
2022	Todde, Giuseppe; Carboni, Gianluca; Marras, Serena; Caria, Maria; Sirca, Costantino	Italy	39.5478	8.77139	0	f	4000	NR	low contamination	mentioned but not reported	NR	mentioned but not reported	NR	NR	NR	mentioned but not reported	NR	NR	NR	NR	the paper only mentions that there are two sites with high and low levels of contaminations by Pb, Zn, Cd, and Co without reporting any concentrations	NR	NR	Cannabis sativa L.	NR	NR	NR	phytoextraction	NR	NR	NR	NR	1	1 kg, 1ha	mass of industrial hemp produce and area of remediated land	C2Gr	own data	Ecoinvent	CED, GWP	Cumulative energy demand, and GWP100	NR	0	0	0	0	0	0	1	Anaerobic digestion and incineration
2022	Todde, Giuseppe; Carboni, Gianluca; Marras, Serena; Caria, Maria; Sirca, Costantino		39.6181	8.63444	1	f	10000	NR	High contamination	mentioned but not reported	NR	mentioned but not reported	NR	NR	NR	mentioned but not reported	NR	NR	NR	NR	the paper only mentions that there are two sites with high and low levels of contaminations by Pb, Zn, Cd, and Co without reporting any concentrations	NR	NR	Cannabis sativa L.	NR	NR	NR	phytoextraction	NR	NR	NR	NR	2	2 kg, 1ha	mass of industrial hemp produce and area of remediated land	C2Gr	own data	Ecoinvent	CED, GWP	Cumulative energy demand, and GWP101	NR	0	0	0	0	0	0	1	Anaerobic digestion and incineration
2022	Tran, Ha P.; Luong, Anh D.; Van, Anh D.; Nguyen, Tuyet T. A.	Thai Nguyen Province, Vietnam	21.6466	105.676	0	f	1080	Industrial	Tungsten mining	NR	NR	NR	NR	NR	NR	NR	NR	NR	NR	NR	NR	NR	NR	Cassava (Manihot esculenta)	NR	NR	NR	revegetation	NR	NR	NR	NR	1	biofual mass /1yr.ha	he amount of bio-ethanol produced from 1-hectare soil reclaimed in 1 year (t.ha-1.year-1).	C2Gr	own data	Ecoinvent	ReCiPe, CED	GWP	openlca	0	0	0	0	0	0	1	bioethanol production
2015	Vigil, Miguel; Marey-Pérez, Manuel F.; Martinez Huerta, Gemma; Álvarez Cabal, Valeriano	Asturias, Spain	43.3404	-5.98347	0	s	10000	industrial	historic metallurgical industry	0.8	mg/kg	153	mg/kg	NR	NR	231.01	mg/kg	NR	NR	NR	Cu	34.24	mg/kg	Melilotus alba	NR	NR	NR	phytoextraction	NR	32	70	PbNRmg/kg	1	Remediation of 1 ha		C2Gr	literature	Ecoinvent	ReCiPe (endpoint)	ReCiPe categories	Gabi	0	0	0	0	0	0	1	landfill
2019	Vocciante, Marco; Caretta, Antonio; Bua, Letizia; Bagatin, Roberto; Franchi, Elisabetta; Petruzzelli, Gianniantonio; Ferro, Sergio	Tuscany, Italy	43.4153	11.0327	0	s	700	industrial	industrial production	NR	NR	2150	mg/kg	1064	NR	NR	NR	NR	NR	NR	NR	NR	NR	Brassica juncea	Lupinus albus	Helianthus annuus	NR	phytoextraction	NR	2	NR	NR	1	1 m2	remediaion of area	C2Gr	own data	own data	CML2001	GWP	Gabi	0	0	0	0	0	0	1	incineration
2021	Vocciante, Marco; de Folly D’Auris, Alessandra; Franchi, Elisabetta; Petruzzelli, Gianniantonio; Ferro, Sergio	Tuscany, Italy	43.4153	11.0327	0	s	710	industrial	industrial production	NR	NR	2150	mg/kg	1064	NR	NR	NR	NR	NR	NR	NR	NR	NR	Lupinus albus	Brassica juncea	Helianthus annuus	NR	phytoextraction	NR	2	NR	NR	1	1 m3	remediation of soil	C2Gr	own data	own data	CML2002	GWP	Gabi	0	0	0	0	0	0	0	landfill, incineration, and Fast pyrolysis
2020	Volchko, Yevheniya; Berggren Kleja, Dan; Back, Pär-Erik; Tiberg, Charlotta; Enell, Anja; Larsson, Maria; Jones, Christopher M.; Taylor, Astrid; Viketoft, Maria; Åberg, Annika; Dahlberg, Anna-Karin; Weiss, Jana; Wiberg, Karin; Rosén, Lars	Kubikenborg, Sweden	62.3778	17.3667	0	s	40000	industrial	insitu industrial acitivites and adjacent alminum factory	NR	NR	mentioned but not reported	NR	NR	NR	mentioned but not reported	NR	PAH	mentioned but not reported	NR	Cu	mentioned but not reported	NR	Salix	NR	NR	NR	NR	NR	NR	NR	NR	0	0	0	0	0	0	0	0	0	1	Remediation costs, transporation and disposal costs	NR	NR	NR	NR	0	0
2013	Volchko, Yevheniya; Norrman, Jenny; Bergknut, Magnus; Rosén, Lars; Söderqvist, Tore	NR	NR	NR	0	NR	NR	NR	NR	250	mg/kg	NR	NR	NR	NR	1000	mg/kg	NR	NR	NR	the Zn and Cd concentrations were reported from multiple secondary sources (refer to table.2 in the paper)	NR	NR	Thlaspi caerulescens	NR	NR	NR	phytoextraction	NR	0.25	NR	NR	0	0	0	0	0	0	0	0	0	1	soil quality indicators relevent to ecological, economical and socio-cultural domains were assesed semi-quantatively for remediation technologies obtained from the literature
2016	Wan, Xiaoming; Lei, Mei; Chen, Tongbin	Guangxi Zhuang regiom, China	24.7333	107.854	0	f	195000	industrial	River discharge from Pb–Zn mines	0.32	mg/kg	350.5	mg/kg	36.66	mg/kg	NR	NR	NR	NR	NR	NR	NR	NR	Pteris vittata	Sedum alfredii	NR	NR	phytoextraction	NR	2	NR	NR	0	0	0	0	0	0	0	0	0	1	Capex(Remedial planning costs, infrastructure construction). Opex( irrigiation, heavy machinery operation)	0	37.7	m3(USD)	0	0	0
2020	Wan, Xiaoming; Lei, Mei; Yang, Jun; Chen, Tongbin	Baoding city, Hebei province, China	38.8169	115.757	0	f	4666.6	agricultural	sewege irrigation	0.002-0.474	mg/kg	19.93-35.89	mg/kg	40.6	mg/kg	NR	NR	NR	NR	NR	NR	NR	NR	Pteris vittata	NR	NR	NR	phytoextraction	NR	3	25	mg/kg	0	0	0	0	0	0	0	0	0	1	I, OPEX,		56.5	USD	0	0	0
2012	Witters, N.; Mendelsohn, R.; Van Passel, S.; Van Slycken, S.; Weyens, N.; Schreurs, E.; Meers, E.; Tack, F.; Vanheusden, B.; Vangronsveld, J.	Lommel, Belgium	51.2104	5.33662	0	f	NR	agricultural	historic metallurgical industry	mentioned but not reported	NR	mentioned but not reported	NR	NR	NR	mentioned but not reported	NR	NR	NR	NR	NR	NR	NR	Silage maize	rapeseed	willow	NR	phytoextraction	NR	NR	NR	NR	1	NR	NR	NR	literature	literature	the International Energy Agency on Greenhouse Gas Balances of Biomass and Bioenergy systems	GWP	NR	1	Economic benefits of phytoremediation by bioenergy crops	0	0	0	0	1	Anaerobic digestion, estrefication, and co-combustion
2012	Witters, N.; Mendelsohn, R.O.; Van Slycken, S.; Weyens, N.; Schreurs, E.; Meers, E.; Tack, F.; Carleer, R.; Vangronsveld, J.	Lommel, Belgium	51.2104	5.33662	0	f	NR	agricultural	historic metallurgical industry	mentioned but not reported	NR	mentioned but not reported	NR	NR	NR	mentioned but not reported	NR	NR	NR	NR	NR	NR	NR	Silage maize	rapeseed	willow	NR	phytoextraction	NR	NR	NR	NR	1	NR	NR	NR	literature	literature	the International Energy Agency on Greenhouse Gas Balances of Biomass and Bioenergy systems	GWP	NR	0	0	0	0	0	0	1	Anaerobic digestion, estrefication, and co-combustion
2009	Witters, Nele; Van Slycken, Stijn; Ruttens, Ann; Adriaensen, Kristin; Meers, Erik; Meiresonne, Linda; Tack, Filip M. G.; Thewys, Theo; Laes, Erik; Vangronsveld, Jaco	Lommel, Belgium	51.226	5.271	0	f	NR	agricultural	NR	4.1–7.4	mg/kg	160-222	NR	NR	NR	NR	NR	NR	NR	NR	Zn	210-418	mg/kg	salix spp.	populus spp.	z. mays	brassica sp.	phytoextraction	NR	32-52	2	mg/kg	0	0	0	0	0	0	0	0	0	1	OPEX, for salix	5	1.82	Euro	2009	0	0
2021	Zhang, Jianwei; Cao, Xuerui; Yao, Zhiyi; Lin, Qiang; Yan, Beibei; Cui, Xiaoqiang; He, Zhenli; Yang, Xiaoe; Wang, Chi-Hwa; Chen, Guanyi	Zhejiang Province, China	30.0417	129.771	0	f	1908	agricultural	NR	0.372	mg/kg	NR	NR	NR	NR	138.7	mg/kg	NR	NR	NR	Refer to SI	NR	NR	intercropping of S. alfredii	oilseed rape	NR	NR	phytoextraction	NR	3	0.3	Cd(mg/kg)	0	0	0	0	0	0	0	0	0	1	CAPEX, OPEX	0	7.79	USD	2017	1	1
[truncated: 3 more columns]
